# Supplementary material for: Multipotent Basal Stem Cells, Maintained in Localized Proximal Niches, Support Directed Long-Ranging Epithelial Flows in Human Prostates
Source: Cell Rep. 2017 Aug 15;20(7):1609–22. doi: 10.1016/j.celrep.2017.07.061 (PMC5565638; doi:10.1016/j.celrep.2017.07.061)
Supplement: Table S1. Differential Gene Expression, Related to Figure 5 — A list of the genes from RNA sequencing (n=3) that upregulated at the proximal start of the clone, including a previously documented putative candidate marker for stem cells (LIN28A, and KLF4, and prostate stem cells (DLK1). [file mmc2.xlsx]

## Sheet: Sheet1
gene_id	gene	locus	Start of the clone	End of the clone	log2(fold_change)	test_stat	p_valuffige	q_value	significant
XLOC_029001	KCNQ3	chr8:133133104-133493004	4.77597	0.002566	-10.8621	3.93796	8.22e-05	0.0022386	yes
XLOC_012042	C17orf80	chr17:71228586-71258019	27.1373	0.0157242	-10.7531	4.03493	5.46e-05	0.0016303	yes
XLOC_001626	SLC35D1	chr1:67465014-67520080	5.09664	0.0039962	-10.3167	3.70661	0.0002101	0.0049049	yes
XLOC_019484	MOBP	chr3:39509069-39567857	11.9636	0.0098555	-10.2454	4.01697	5.9e-05	0.0016933	yes
XLOC_003358	EIF5AL1	chr10:81272356-81276192	9.96742	0.0082899	-10.2317	4.78633	1.7e-06	8.77e-05	yes
XLOC_022503	GPBP1	chr5:56469687-56560904	7.08504	0.0066886	-10.0489	3.96554	7.32e-05	0.0020519	yes
XLOC_001522	HIVEP3	chr1:41972035-42501596	7.18338	0.0070267	-9.99759	3.60001	0.0003182	0.0068911	yes
XLOC_014952	PLEKHA4	chr19:49340351-49371884	175.847	0.186453	-9.88129	4.80012	1.59e-06	8.25e-05	yes
XLOC_018061	ZNF663	chr20:45084456-45086282	16.5888	0.0178573	-9.85948	3.71567	0.0002027	0.0047648	yes
XLOC_016692	USP37	chr2:219314972-219433154	10.3977	0.0114385	-9.82815	3.05107	0.0022803	0.0322099	yes
XLOC_014086	VASP	chr19:46010687-46030240	226.912	0.253688	-9.80486	5.41424	6.16e-08	5.35e-06	yes
XLOC_010650	SPNS1	chr16:28986095-28995869	2108.24	2.4212	-9.7661	4.50859	6.53e-06	0.0002872	yes
XLOC_000204	LIN28A	chr1:26737268-26756219	24.7831	0.0289068	-9.74374	5.07893	3.8e-07	2.39e-05	yes
XLOC_000097	C1orf158	chr1:12806162-12821102	91.6935	0.109497	-9.70979	4.81034	1.51e-06	7.9e-05	yes
XLOC_027137	AHCYL2	chr7:128864854-129070052	9.70371	0.0115939	-9.70902	3.88693	0.0001015	0.00265	yes
XLOC_003728	OR13A1	chr10:45798101-45811056	57.6745	0.069134	-9.70432	5.0708	3.96e-07	2.47e-05	yes
XLOC_014586	ZNF799	chr19:12500787-12512088	9.41961	0.011292	-9.70422	3.38996	0.000699	0.0124969	yes
XLOC_007844	UCHL3	chr13:76123916-76182240	3.63024	0.0044242	-9.68044	3.59635	0.0003227	0.0069231	yes
XLOC_001079	CENPF	chr1:214776531-214837914	2.57407	0.0032354	-9.63591	4.41692	1e-05	0.0004019	yes
XLOC_006361	MBD6	chr12:57914498-57940978	10.2591	0.0129172	-9.63341	3.45946	0.0005413	0.010379	yes
XLOC_013176	FHOD3	chr18:33877701-34360091	30.5338	0.0432835	-9.46237	4.41795	9.96e-06	0.0004019	yes
XLOC_013859	ZNF90	chr19:20188802-20231977	4.75967	0.0067704	-9.45741	4.2947	1.75e-05	0.0006456	yes
XLOC_031492	KLHL13	chrX:117031775-117251303	4.16669	0.0062282	-9.38587	3.4817	0.0004982	0.0097725	yes
XLOC_016092	LINC00299	chr2:8147900-8468549	22.1092	0.0332052	-9.37902	4.5652	4.99e-06	0.0002269	yes
XLOC_021628	ARAP2	chr4:36067239-36246060	4.13825	0.006228	-9.37604	3.38248	0.0007183	0.012677	yes
XLOC_017832	RTEL1,TNFRSF6B	chr20:62289162-62367496	39.7271	0.0599443	-9.37228	4.27082	1.95e-05	0.0007037	yes
XLOC_016021	EFHD1	chr2:233470766-233547491	16.7479	0.0254426	-9.36252	3.26065	0.0011116	0.0179129	yes
XLOC_008960	ABCD4	chr14:74751769-74769767	9.47921	0.0153418	-9.27116	3.48444	0.0004932	0.0097287	yes
XLOC_013304	CTAGE1	chr18:19993563-19997878	3.23042	0.0054325	-9.21591	4.17393	2.99e-05	0.0009977	yes
XLOC_024674	CUL7	chr6:43005349-43021683	6.26175	0.0107628	-9.18437	2.9241	0.0034545	0.0439173	yes
XLOC_003389	FAM22D	chr10:89117476-89130452	7.14543	0.0124184	-9.1684	4.38785	1.14e-05	0.000444	yes
XLOC_013755	RNASEH2A	chr19:12917427-12924462	32.0787	0.056178	-9.1574	4.18809	2.81e-05	0.0009561	yes
XLOC_011373	PRDM7	chr16:90122973-90142338	25.5262	0.04475	-9.15588	4.46558	7.99e-06	0.0003322	yes
XLOC_011064	RRN3	chr16:15153878-15188158	7.43856	0.0131781	-9.14074	4.01936	5.84e-05	0.0016914	yes
XLOC_028712	HR	chr8:21971865-21988565	7.46726	0.0136519	-9.09533	2.92003	0.0035	0.0441144	yes
XLOC_019714	SIDT1	chr3:113251217-113355667	3.93384	0.0072098	-9.09176	2.87777	0.0040049	0.0482346	yes
XLOC_014217	FPR3	chr19:52298410-52329334	20.5711	0.0379412	-9.08264	4.54986	5.37e-06	0.0002409	yes
XLOC_009496	GCHFR	chr15:41056284-41059911	49.3731	0.100397	-8.94187	3.30667	0.0009441	0.0157697	yes
XLOC_018851	RNF185	chr22:31556137-31603005	10.742	0.021915	-8.93713	3.69891	0.0002165	0.0050218	yes
XLOC_028597	ZNF696	chr8:144373558-144382120	4.95453	0.0101108	-8.93671	4.04097	5.32e-05	0.0015958	yes
XLOC_019020	UFD1L	chr22:19437463-19466813	19.4416	0.040923	-8.89202	3.60116	0.0003168	0.0068911	yes
XLOC_009859	LOC100505648	chr15:40985952-40987303	39.7291	0.0839924	-8.88572	4.2482	2.15e-05	0.0007665	yes
XLOC_017666	TP53INP2	chr20:33292147-33301237	4.38291	0.0093804	-8.86803	4.02213	5.77e-05	0.0016914	yes
XLOC_008990	STON2	chr14:81726993-81893748	4.07945	0.0088968	-8.84088	4.40813	1.04e-05	0.0004138	yes
XLOC_009432	LOC100128714	chr15:26147506-26298267	32.2273	0.0711357	-8.8235	4.44837	8.65e-06	0.0003557	yes
XLOC_019666	OR5H2	chr3:98001731-98002676	11.5935	0.0257668	-8.81359	3.96367	7.38e-05	0.0020597	yes
XLOC_027483	ZNF680	chr7:63979833-64023505	2.25772	0.0050209	-8.81272	3.13513	0.0017178	0.0258608	yes
XLOC_006143	CLEC9A	chr12:10183275-10218565	18.1505	0.0409863	-8.79065	4.20874	2.57e-05	0.0008859	yes
XLOC_006524	RPH3A	chr12:113229548-113336684	4.33846	0.0098597	-8.78142	2.95349	0.003142	0.0410077	yes
XLOC_024940	SYNE1	chr6:152442818-152958534	5.08135	0.011866	-8.74224	4.23331	2.3e-05	0.0008149	yes
XLOC_006707	MAGOHB	chr12:10756363-10766208	2.5373	0.0059498	-8.73624	2.89171	0.0038315	0.0470539	yes
XLOC_008734	TEX22	chr14:105864919-105880196	17.6561	0.043087	-8.6787	4.17475	2.98e-05	0.0009977	yes
XLOC_030188	DFNB31	chr9:117164359-117267736	4.58962	0.0112211	-8.67602	3.1682	0.0015339	0.0235568	yes
XLOC_003671	C10orf140	chr10:21802408-21814611	3.99418	0.0100024	-8.6414	4.10431	4.06e-05	0.0012888	yes
XLOC_029931	MOB3B	chr9:27325206-27529850	2.81201	0.0074877	-8.55287	3.62886	0.0002847	0.0063658	yes
XLOC_015031	SIGLEC8	chr19:51954250-51961708	4.90212	0.0135069	-8.50357	3.81126	0.0001383	0.003514	yes
XLOC_012045	TTYH2	chr17:72209695-72258157	5.19521	0.0143803	-8.49695	3.08392	0.0020429	0.029734	yes
XLOC_008456	SYT16	chr14:62462540-62568427	3.27209	0.0095984	-8.4132	3.74369	0.0001813	0.0044459	yes
XLOC_022439	TRIO	chr5:14143828-14510333	7.85451	0.0237316	-8.37057	3.70403	0.0002122	0.0049381	yes
XLOC_030314	SOHLH1	chr9:138585254-138591374	29.4258	0.0895463	-8.36023	3.96226	7.42e-05	0.0020635	yes
XLOC_019202	CYP2D6	chr22:42522500-42528027	23.0553	0.0708514	-8.34609	3.83559	0.0001253	0.0032208	yes
XLOC_026929	CLIP2	chr7:73703804-73820273	6.02808	0.0185692	-8.34264	2.99447	0.0027493	0.037153	yes
XLOC_028713	REEP4	chr8:21995532-21999448	12.7748	0.0394023	-8.3408	2.8975	0.0037616	0.0463892	yes
XLOC_024197	GRIK2	chr6:101846860-102517958	6.24846	0.0194159	-8.33012	3.46792	0.0005245	0.0101429	yes
XLOC_021794	MANBA	chr4:103552599-103682151	5.29557	0.0165239	-8.32409	2.93025	0.0033868	0.0432168	yes
XLOC_012432	GPR179	chr17:36481492-36499693	2.18154	0.0068398	-8.31718	3.72155	0.000198	0.0046712	yes
XLOC_024398	GMDS	chr6:1623117-2245868	2.80422	0.0088753	-8.30359	2.90221	0.0037054	0.0461664	yes
XLOC_016684	IGFBP5	chr2:217536827-217560272	3.72012	0.0121179	-8.26206	3.9028	9.51e-05	0.00254	yes
XLOC_020068	OSBPL10	chr3:31701712-32033228	11.0274	0.0366548	-8.23287	3.72477	0.0001955	0.0046437	yes
XLOC_003679	ENKUR	chr10:25270916-25305030	4.29405	0.0143769	-8.22244	3.84099	0.0001225	0.0031625	yes
XLOC_009842	ZNF770	chr15:35270541-35280497	9.89411	0.0333288	-8.21366	4.34917	1.37e-05	0.0005212	yes
XLOC_006299	HOXC10	chr12:54378945-54384062	7.46669	0.0260468	-8.16322	3.63701	0.0002758	0.0062286	yes
XLOC_006305	FLJ12825	chr12:54452037-54516018	17.4588	0.0642675	-8.08565	3.94453	8e-05	0.0021869	yes
XLOC_028369	ZNF703	chr8:37553300-37557534	4.40258	0.0163852	-8.06981	2.86454	0.0041762	0.049601	yes
XLOC_023232	HDAC3	chr5:141000356-141016423	60.4516	0.227496	-8.05379	4.13109	3.61e-05	0.0011636	yes
XLOC_024166	MRAP2	chr6:84743419-84800605	3.23995	0.012298	-8.0414	3.54921	0.0003864	0.0080626	yes
XLOC_013408	ZADH2	chr18:72909277-72921281	1.26644	0.0049025	-8.01306	3.52936	0.0004166	0.0085162	yes
XLOC_027141	KLHDC10	chr7:129710348-129775560	0.977912	0.0038568	-7.98616	3.51963	0.0004321	0.0088032	yes
XLOC_006210	TSPAN11	chr12:31079837-31149537	2.17178	0.0086504	-7.9719	3.54575	0.0003915	0.0081197	yes
XLOC_003387	FAM22A	chr10:88985204-88994733	1.50101	0.006208	-7.9176	3.04955	0.0022918	0.0323067	yes
XLOC_003332	DDIT4	chr10:74033676-74035797	33.6312	0.139659	-7.91174	4.00258	6.27e-05	0.0017922	yes
XLOC_012341	CCDC144NL	chr17:20766707-20799453	19.6235	0.0834681	-7.87714	4.18009	2.91e-05	0.0009806	yes
XLOC_028516	SPAG1	chr8:101170262-101254132	8.76982	0.0379295	-7.85308	3.11169	0.0018602	0.0276416	yes
XLOC_031545	GPC4	chrX:132435063-132549205	1.75785	0.0076414	-7.84576	3.44951	0.0005616	0.0107356	yes
XLOC_016602	DIRC1	chr2:189598464-189654831	4.13817	0.0181198	-7.83529	3.43846	0.000585	0.0109732	yes
XLOC_027547	PCLO	chr7:82383320-82792197	1.35659	0.0059693	-7.82822	3.40994	0.0006498	0.0117518	yes
XLOC_014498	TNFSF14	chr19:6663147-6670599	8.42127	0.0377976	-7.7996	3.22445	0.0012622	0.0199188	yes
XLOC_019912	USP13	chr3:179370932-179507469	2.81863	0.0128996	-7.77152	3.5292	0.0004168	0.0085162	yes
XLOC_006100	GPR162	chr12:6930962-6936583	35.8022	0.168423	-7.73181	3.66353	0.0002488	0.0056926	yes
XLOC_028507	MTDH	chr8:98656406-98742489	6.94136	0.0327608	-7.7271	3.88776	0.0001012	0.00265	yes
XLOC_024738	EYS	chr6:64428299-66417118	2.26661	0.010924	-7.69688	3.49756	0.0004695	0.0094249	yes
XLOC_011871	RPL27	chr17:41150445-41154978	120.29	0.585994	-7.68141	3.46189	0.0005364	0.0103392	yes
XLOC_019379	LMCD1	chr3:8543510-8610610	16.3624	0.0798826	-7.67829	3.60618	0.0003107	0.0067936	yes
XLOC_012448	MED1	chr17:37560537-37607527	1.4511	0.0071275	-7.66954	3.5431	0.0003955	0.0081772	yes
XLOC_005240	UEVLD	chr11:18551082-18612209	3.97311	0.0196126	-7.66234	3.44201	0.0005774	0.0108714	yes
XLOC_001866	FLG	chr1:152274650-152297679	2.36778	0.0118347	-7.64437	3.6613	0.0002509	0.0057233	yes
XLOC_000108	PRAMEF17	chr1:13716087-13719064	10.7396	0.0538628	-7.63943	3.54116	0.0003984	0.0082128	yes
XLOC_014428	AP3D1	chr19:2100985-2151567	11.9666	0.0600455	-7.63875	3.56033	0.0003704	0.007776	yes
XLOC_029783	C9orf171	chr9:135285610-135448675	5.8984	0.0304604	-7.59725	3.34339	0.0008276	0.0141333	yes
XLOC_031331	SSX2	chrX:52725945-52736249	22.3616	0.116617	-7.5831	3.44424	0.0005727	0.01083	yes
XLOC_008109	FAM155A	chr13:107820878-108519460	4.4967	0.0235728	-7.5756	3.6096	0.0003067	0.006755	yes
XLOC_006434	C12orf37	chr12:91311799-91342446	8.04632	0.0425607	-7.56266	3.48062	0.0005003	0.0097842	yes
XLOC_006649	SCNN1A	chr12:6455432-6486523	7.21813	0.0384232	-7.5535	3.29362	0.0009891	0.0161665	yes
XLOC_012185	OR1E1	chr17:3300759-3301704	7.46335	0.0403228	-7.53209	3.31359	0.0009211	0.0154976	yes
XLOC_005155	UBQLNL	chr11:5535622-5537956	10.7596	0.0590862	-7.50859	3.60715	0.0003096	0.00679	yes
XLOC_011035	PPL	chr16:4897897-4987136	8.98159	0.05165	-7.44206	2.91771	0.0035262	0.0441734	yes
XLOC_007799	COG3	chr13:46039029-46110833	27.495	0.160548	-7.42002	3.12683	0.001767	0.0264963	yes
XLOC_007741	ATP8A2	chr13:25946208-26595420	1.25066	0.0073146	-7.4177	3.24615	0.0011698	0.0185916	yes
XLOC_030878	SSX2	chrX:52780307-52790617	27.6806	0.163517	-7.4033	3.37292	0.0007437	0.013025	yes
XLOC_027277	DNAJB6	chr7:157129709-157210133	8.01243	0.0477252	-7.39135	3.06039	0.0022105	0.0315489	yes
XLOC_010149	TM2D3	chr15:102172561-102192594	13.35	0.0826453	-7.33569	3.42985	0.0006039	0.0112203	yes
XLOC_011991	RPS6KB1	chr17:57970442-58028512	1.31286	0.0083753	-7.29235	2.92423	0.0034531	0.0439173	yes
XLOC_030321	DKFZP434A062	chr9:139216997-139221779	3.4055	0.0224097	-7.2476	3.35479	0.0007942	0.0136313	yes
XLOC_001026	CNTN2	chr1:205012339-205047171	1.8772	0.0124958	-7.231	3.32409	0.0008871	0.0149992	yes
XLOC_008603	DLK1	chr14:101193201-101201467	7.56827	0.0530153	-7.15741	3.13993	0.0016899	0.025553	yes
XLOC_019757	KALRN	chr3:123813557-124440209	9.74114	0.0685078	-7.15168	2.92179	0.0034803	0.0441144	yes
XLOC_014398	C2CD4C	chr19:405442-409170	3.43024	0.0251615	-7.09095	3.10649	0.0018932	0.0279504	yes
XLOC_015703	FOXD4L1	chr2:114256660-114258727	11.2288	0.0833372	-7.07403	3.29399	0.0009878	0.0161665	yes
XLOC_029447	CNTLN	chr9:17135037-17503917	2.65557	0.0201147	-7.04462	3.08134	0.0020607	0.0298451	yes
XLOC_023924	OR2H2	chr6:29555682-29557661	12.5118	0.0969129	-7.01239	2.91623	0.0035429	0.0443028	yes
XLOC_014011	SNRPA	chr19:41256758-41271297	9.27765	0.0743506	-6.96327	3.19228	0.0014115	0.0219236	yes
XLOC_020538	C3orf70	chr3:184795837-184870802	5.48807	0.0440983	-6.95943	3.58628	0.0003354	0.0071512	yes
XLOC_000792	SYT11	chr1:155829259-155854990	0.716329	0.0057987	-6.94874	3.00814	0.0026285	0.0359146	yes
XLOC_001020	LAX1	chr1:203734283-203745480	10.0891	0.0839744	-6.90863	3.0525	0.0022695	0.0321898	yes
XLOC_030152	KLF4	chr9:110247132-110252047	4.06877	0.0352108	-6.85243	3.11281	0.0018532	0.0275967	yes
XLOC_015019	KLK11	chr19:51525481-51531290	30.4797	0.26751	-6.83212	3.01659	0.0025563	0.0352025	yes
XLOC_019789	COL6A4P2	chr3:129931662-129992649	2.21757	0.0196812	-6.81601	3.38884	0.0007019	0.0125154	yes
XLOC_020563	ATP13A5	chr3:192992830-193096514	1.02382	0.009107	-6.81277	2.94074	0.0032743	0.0422949	yes
XLOC_020117	LRRC2	chr3:46556877-46608040	1.2265	0.0110279	-6.79724	3.07077	0.0021351	0.0307746	yes
XLOC_019886	NMD3	chr3:160939095-160969907	11.7074	0.106499	-6.78044	3.35615	0.0007904	0.0135984	yes
XLOC_017895	PROKR2	chr20:5282685-5295015	10.4609	0.0958758	-6.76962	3.08348	0.002046	0.029734	yes
XLOC_015130	ZNF256	chr19:58452200-58459077	1.68996	0.0158968	-6.73211	2.89772	0.0037588	0.0463892	yes
XLOC_004763	OVOL1	chr11:65554504-65564690	1.89448	0.017824	-6.73184	2.91973	0.0035033	0.0441144	yes
XLOC_013880	LOC148145	chr19:29456037-29460055	0.934305	0.0090631	-6.68775	2.88031	0.0039729	0.0479332	yes
XLOC_020141	UQCRC1	chr3:48636431-48647098	3.60474	0.0355302	-6.66471	2.8837	0.0039304	0.0476714	yes
XLOC_011351	SLC7A5	chr16:87863628-87903100	6.0278	0.0624587	-6.59258	3.22203	0.0012728	0.0200414	yes
XLOC_013399	RTTN	chr18:67671042-67873093	4.55783	0.0475544	-6.58262	2.8632	0.0041938	0.0497247	yes
XLOC_021549	CPLX1	chr4:778744-819945	34.0784	0.361945	-6.55694	3.372	0.0007462	0.0130355	yes
XLOC_014925	MEIS3	chr19:47906380-47922785	36.24	0.393615	-6.52465	3.25419	0.0011372	0.0182823	yes
XLOC_003154	NET1	chr10:5454517-5501279	9.22594	0.100456	-6.52105	3.03888	0.0023746	0.0332011	yes
XLOC_007837	OR7E156P	chr13:64311567-64316701	2.88565	0.0319739	-6.49586	2.94043	0.0032776	0.0422949	yes
XLOC_005074	ANO9	chr11:417923-442011	61.53	0.895182	-6.10297	2.90047	0.0037261	0.0462393	yes
XLOC_017688	LOC100287792	chr20:36305311-36311636	10.7893	0.164837	-6.03242	3.00306	0.0026728	0.0363339	yes
XLOC_011984	SMG8	chr17:57287370-57292611	5.60353	0.0879609	-5.99333	2.94071	0.0032746	0.0422949	yes
XLOC_008046	CTAGE11P	chr13:75811888-75814517	9.60289	0.151104	-5.98985	3.0163	0.0025588	0.0352025	yes
XLOC_000418	PCSK9	chr1:55505148-55530526	10.2552	0.166262	-5.94675	2.98036	0.0028791	0.0383789	yes
XLOC_003835	DLG5	chr10:79550530-79686348	20.4859	0.376037	-5.76761	2.95814	0.003095	0.0405479	yes
XLOC_021569	LRPAP1	chr4:3504500-3534224	4.65596	0.101669	-5.51713	2.88759	0.0038821	0.0473346	yes
XLOC_029892	BNC2	chr9:16409500-16870786	4.68921	0.104119	-5.49304	3.08308	0.0020487	0.029734	yes
